# Supplementary material for: Extracellular Nicotinamide Phosphoribosyltransferase as a Surrogate Marker of Prominent Malignant Potential in Colonic Polyps: A 2-Year Prospective Study
Source: Cancers (Basel). 2023 Mar 10;15(6):1702. doi: 10.3390/cancers15061702 (PMC10046025; doi:10.3390/cancers15061702)
Supplement: Supplementary file 1 [file cancers-15-01702-s001.zip]

Archive with 1 entries (1 files):
- cancers-2177890-supplementary.pdf
